# Supplementary material for: BDNF Spinal Overexpression after Spinal Cord Injury Partially Protects Soleus Neuromuscular Junction from Disintegration, Increasing VAChT and AChE Transcripts in Soleus but Not Tibialis Anterior Motoneurons
Source: Biomedicines. 2022 Nov 8;10(11):2851. doi: 10.3390/biomedicines10112851 (PMC9687248; doi:10.3390/biomedicines10112851)
Supplement: Supplementary file 1 [file biomedicines-10-02851-s001.zip]

Archive with 18 entries (17 files):
- biomedicines-1924104-supplementary/
- biomedicines-1924104-supplementary/Supplementary Figure S1 description.pdf
- biomedicines-1924104-supplementary/Supplementary Figure S1.tif
- biomedicines-1924104-supplementary/Supplementary Figure S2 description.pdf
- biomedicines-1924104-supplementary/Supplementary Figure S2.png
- biomedicines-1924104-supplementary/Supplementary Figure S3A description.pdf
- biomedicines-1924104-supplementary/Supplementary Figure S3A.tif
- biomedicines-1924104-supplementary/Supplementary Figure S3B description.pdf
- biomedicines-1924104-supplementary/Supplementary Figure S3B.png
- biomedicines-1924104-supplementary/Supplementary Figure S4 description.pdf
- biomedicines-1924104-supplementary/Supplementary Figure S4.tif
- biomedicines-1924104-supplementary/Supplementary Figure S5 description.pdf
- biomedicines-1924104-supplementary/Supplementary Figure S5.jpg
- biomedicines-1924104-supplementary/Supplementary Film 1 Sol Control NMJ .mp4
- biomedicines-1924104-supplementary/Supplementary Film 2 Sol SCT-PBS NMJ.mp4
- biomedicines-1924104-supplementary/Supplementary Film 3 Sol SCT-BDNF NMJ.mp4
- biomedicines-1924104-supplementary/Supplementary Film 4 Locomotion.mp4
- biomedicines-1924104-supplementary/Supplementary Table S1.pdf
